# Supplementary material for: Effects of Boric Acid and Storage Temperature on the Analysis of Microalbumin Using Aptasensor-Based Fluorescent Detection
Source: Biosensors (Basel). 2022 Oct 24;12(11):915. doi: 10.3390/bios12110915 (PMC9687920; doi:10.3390/bios12110915)
Supplement: Supplementary file 1 [file biosensors-12-00915-s001.zip]

Archive with 1 entries (1 files):
- biosensors-1945440-supplementary.pdf
